# Supplementary material for: Summary of taxonomy changes ratified by the International Committee on Taxonomy of Viruses (ICTV) from the Fungal and Protist Viruses Subcommittee, 2025
Source: J Gen Virol. 2025 Jul 25;106(7):002115. doi: 10.1099/jgv.0.002115 (PMC12451638; doi:10.1099/jgv.0.002115)
Supplement: Uncited Supplementary Material 1. [file jgv-106-02115-s001.xlsx]

## Sheet: csvfile
2024.001F	Table 1	Operation	Rank	New taxon name	Previous taxon name
2024.001F	Table 1	Rename taxon	Species	Botoulivirus botrytidis	Botrytis botoulivirus
2024.001F	Table 1	Rename taxon	Species	Botoulivirus epicocci	Epicoccum botoulivirus
2024.001F	Table 1	Rename taxon	Species	Botoulivirus alphasclerotiniae	Sclerotinia botoulivirus 2
2024.001F	Table 1	Rename taxon	Species	Botoulivirus betasclerotiniae	Sclerotinia botoulivirus 3
2024.001F	Table 1	Rename taxon	Species	Magoulivirus acremonii	Acremonium magoulivirus
2024.001F	Table 1	Rename taxon	Species	Magoulivirus plasmoparae	Cladosporium magoulivirus 1
2024.001F	Table 1	Rename taxon	Species	Magoulivirus cladosporii	Cladosporium magoulivirus 2
2024.001F	Table 1	Rename taxon	Species	Magoulivirus colletotrichi	Colletotrichum magoulivirus
2024.001F	Table 1	Rename taxon	Species	Magoulivirus oryzae	Magnaporthe magoulivirus 1
2024.001F	Table 1	Rename taxon	Species	Magoulivirus penicillii	Penicillium magoulivirus
2024.001F	Table 1	Rename taxon	Species	Magoulivirus phaeoacremonii	Phaeoacremonium magoulivirus
2024.001F	Table 1	Rename taxon	Species	Magoulivirus rhizoctoniae	Rhizoctonia magoulivirus 1
2024.001F	Table 1	Rename taxon	Species	Ourmiavirus manihoti	Cassava virus C
2024.001F	Table 1	Rename taxon	Species	Ourmiavirus pruni	Epirus cherry virus
2024.001F	Table 1	Rename taxon	Species	Ourmiavirus cucurbitae	Ourmia melon virus
2024.001F	Table 1	Rename taxon	Species	Penoulivirus aspergilli	Aspergillus penoulivirus
2024.001F	Table 1	Rename taxon	Species	Penoulivirus cladosporii	Cladosporium penoulivirus
2024.001F	Table 1	Rename taxon	Species	Penoulivirus epicocci	Epicoccum penoulivirus
2024.001F	Table 1	Rename taxon	Species	Penoulivirus oryzae	Magnaporthe penoulivirus
2024.001F	Table 1	Rename taxon	Species	Penoulivirus neofusicocci	Neofusicoccum penoulivirus
2024.001F	Table 1	Rename taxon	Species	Penoulivirus penicillii	Penicillium penoulivirus
2024.001F	Table 1	Rename taxon	Species	Penoulivirus phaeoacremonii	Phaeoacremonium penoulivirus
2024.001F	Table 1	Rename taxon	Species	Penoulivirus phomae	Phoma penoulivirus
2024.001F	Table 1	Rename taxon	Species	Penoulivirus phomopsis	Phomosis penoulivirus
2024.001F	Table 1	Rename taxon	Species	Penoulivirus pyriculariae	Pyricularia penoulivirus
2024.001F	Table 1	Rename taxon	Species	Penoulivirus sclerotiniae	Sclerotinia penoulivirus
2024.001F	Table 1	Rename taxon	Species	Rhizoulivirus rhizoctoniae	Rhizoctonia rhizoulivirus
2024.001F	Table 1	Rename taxon	Species	Scleroulivirus cladosporii	Cladosporium scleroulivirus
2024.001F	Table 1	Rename taxon	Species	Scleroulivirus pyriculariae	Pyricularia scleroulivirus 3
2024.001F	Table 1	Rename taxon	Species	Scleroulivirus sclerotiniae	Sclerotinia scleroulivirus 1
2024.001F	Table 1	Rename taxon	Species	Scleroulivirus alphaglycinae	Soybean scleroulivirus 1
2024.001F	Table 1	Rename taxon	Species	Scleroulivirus betaglycinae	Soybean scleroulivirus 2
2024.002F	Table 2	Operation	Rank	New taxon name	Previous taxon name
2024.002F	Table 2	Rename taxon	Species	Bacillarnavirus yujii	Chaetoceros socialis forma radians RNA virus 1
2024.002F	Table 2	Rename taxon	Species	Bacillarnavirus setoensis	Chaetoceros tenuissimus RNA virus 01
2024.002F	Table 2	Rename taxon	Species	Bacillarnavirus nagasakii	Rhizosolenia setigera RNA virus 01
2024.002F	Table 2	Rename taxon	Species	Kusarnavirus tomaruii	Astarnavirus
2024.002F	Table 2	Rename taxon	Species	Labyrnavirus takaoii	Aurantiochytrium single-stranded RNA virus 01
2024.002F	Table 2	Rename taxon	Species	Locarnavirus jerichoensis	Jericarnavirus B
2024.002F	Table 2	Rename taxon	Species	Locarnavirus greningerii	Sanfarnavirus 1
2024.002F	Table 2	Rename taxon	Species	Locarnavirus derisii	Sanfarnavirus 2
2024.002F	Table 2	Rename taxon	Species	Locarnavirus rohweri	Sanfarnavirus 3
2024.002F	Table 2	Rename taxon	Species	Marnavirus taichanarum	Heterosigma akashiwo RNA virus
2024.002F	Table 2	Rename taxon	Species	Salisharnavirus vlokiae	Britarnavirus 1
2024.002F	Table 2	Rename taxon	Species	Salisharnavirus britensis	Britarnavirus 4
2024.002F	Table 2	Rename taxon	Species	Salisharnavirus mirandaeae	Palmarnavirus 128
2024.002F	Table 2	Rename taxon	Species	Salisharnavirus stewardii	Palmarnavirus 473
2024.002F	Table 2	Rename taxon	Species	Sogarnavirus gustavseniae	Britarnavirus 2
2024.002F	Table 2	Rename taxon	Species	Sogarnavirus kitsilanoensis	Britarnavirus 3
2024.002F	Table 2	Rename taxon	Species	Sogarnavirus tomaruii	Chaetarnavirus 2
2024.002F	Table 2	Rename taxon	Species	Sogarnavirus kimuraei	Chaetenuissarnavirus II
2024.002F	Table 2	Rename taxon	Species	Sogarnavirus culleyi	Jericarnavirus A
2024.002F	Table 2	Rename taxon	Species	Sogarnavirus palmerensis	Palmarnavirus 156
2024.003F	Table 3	Operation	Rank	New taxon name	Exemplar	Accession
2024.003F	Table 3	New taxon	Family	Splipalmiviridae
2024.003F	Table 3	New taxon	Genus	Jakapalmivirus
2024.003F	Table 3	New taxon	Species	Jakapalmivirus sclerotiniae	Botrytis cinerea binarnavirus 5	RNA1: MN619799; RNA2: MT711187
2024.003F	Table 3	New taxon	Species	Jakapalmivirus bremiae	Bremia lactucae associated splipalmivirus 1	RNA1: MN565689; RNA2: MZ926717; RNA3: OR060921
2024.003F	Table 3	New taxon	Species	Jakapalmivirus cinereae	Botrytis cinerea binarnavirus 1	RNA1: MN619795; RNA2: MT711186
2024.003F	Table 3	New taxon	Species	Jakapalmivirus botritidis	Botrytis cinerea binarnavirus 2	RNA1: MN619796; RNA2: MT119676
2024.003F	Table 3	New taxon	Species	Jakapalmivirus ibericum	downy mildew lesion associated splipalmivirus 3	RNA1: MN539820; RNA2: OQ980200; RNA3: OQ980201
2024.003F	Table 3	New taxon	Species	Jakapalmivirus italiense	downy mildew lesion associated splipalmivirus 4	RNA1: MN539821; RNA2: OQ980202; RNA3: OQ980203
2024.003F	Table 3	New taxon	Genus	Divipalmivirus
2024.003F	Table 3	New taxon	Species	Divipalmivirus italiense	downy mildew lesion associated splipalmivirus 7	RNA1: MN539824; RNA2: OQ990757
2024.003F	Table 3	New taxon	Species	Divipalmivirus aspergilli	Aspergillus fumigatus narnavirus 2	RNA1: LC553684; RNA2: LC553685; RNA3: LC553686
2024.003F	Table 3	New taxon	Species	Divipalmivirus cryphonectriae	Cryphonectria naterciae splipalmivirus 1	RNA1: LC634419; RNA2: LC634420; RNA3: LC634421; RNA4: LC649880
2024.003F	Table 3	New taxon	Species	Divipalmivirus diplodiae	Diplodia seriata splipalmivirus 1	RNA1: OM837803; RNA2: OM837804; RNA3: OM837805
2024.003F	Table 3	New taxon	Species	Divipalmivirus suilli	Suillus luteus narnavirus 4	RNA1: OQ862540; RNA2: OQ862539
2024.003F	Table 3	New taxon	Species	Divipalmivirus japonicum	Aspergillus flavus narnavirus 1	RNA1: LC763252; RNA2: LC763253; RNA3: LC763254; RNA4: LC763255
2024.003F	Table 3	New taxon	Genus	Delepalmivirus
2024.003F	Table 3	New taxon	Species	Delepalmivirus ibericum	downy mildew lesion associated splipalmivirus 20	RNA1: MN539837; RNA2: OQ990758; RNA3: OQ990759
2024.003F	Table 3	New taxon	Species	Delepalmivirus oidiodendri	Oidiodendron maius splipalmivirus 1	RNA1: MN736964; RNA2: MN736965; RNA3: MW988098
2024.003F	Table 3	New taxon	Species	Delepalmivirus magnaporthae	Magnaporthe oryzae narnavirus 1	RNA1: LC553711; RNA2: LC553710
2024.003F	Table 3	New taxon	Species	Delepalmivirus sclerotiniae	Sclerotinia sclerotiorum narnavirus 5	RNA1: OK573450; RNA2: OK573451
2024.004F	Table 4	Operation	Rank	New taxon name	Exemplar	Accession
2024.004F	Table 4	New taxon	Order	Lineavirales
2024.004F	Table 4	New taxon	Family	Oomyviridae
2024.004F	Table 4	New taxon	Genus	Nicoomyvirus
2024.004F	Table 4	New taxon	Species	Nicoomyvirus moldensis	parvovirus NIH-CQV	KC617868
2024.004F	Table 4	New taxon	Species	Nicoomyvirus muffae	Pavo cristatus parvo-like hybrid virus	MW046350
2024.004F	Table 4	New taxon	Species	Nicoomyvirus peneszensis	Grus japonensis parvo-like hybrid virus	MW046412
2024.004F	Table 4	New taxon	Species	Nicoomyvirus svampae	Parvoviridae Dogfe235C3	OQ198162
2024.004F	Table 4	New taxon	Species	Nicoomyvirus mohonsis	Phoenicopteridae parvo-like hybrid virus fmg67par088	MW046474
2024.004F	Table 4	New taxon	Species	Nicoomyvirus schimmelae	Phoenicopteridae parvo-like hybrid virus fmg67par08	MW046479
2024.004F	Table 4	New taxon	Species	Nicoomyvirus moisissurensis	Phoenicopteridae parvo-like hybrid virus fmg67par012	MW046478
2024.004F	Table 4	New taxon	Species	Nicoomyvirus hallitusensis	Trichosanthes kirilowii parvo-like virus pt111-den-2	MN832448
2024.004F	Table 4	New taxon	Species	Nicoomyvirus beschimmelingae	parvo-like hybrid virus UC4 hbl169par4	MT138245
2024.004F	Table 4	New taxon	Species	Nicoomyvirus moegelae	parvo-like hybrid virus UC4 swa066par1	MT138308
2024.004F	Table 4	New taxon	Species	Nicoomyvirus plesenae	Parvoviridae Dogfe318C1	OQ198160
2024.004F	Table 4	New taxon	Species	Nicoomyvirus simensis	Phoenicopteridae parvo-like hybrid virus fmg67par02	MW046481
2024.004F	Table 4	New taxon	Species	Nicoomyvirus bolorensis	Forsythia suspensa parvo-like virus	MN832445
2024.004F	Table 4	New taxon	Species	Nicoomyvirus floridurae	parvo-like hybrid virus UC4 pst217par01	MT138298
2024.004F	Table 4	New taxon	Species	Nicoomyvirus llwydnae	Forsythia suspensa parvo-like virus	MN832444
2024.004F	Table 4	New taxon	Species	Nicoomyvirus lizumae	parvo-like hybrid virus UC4 par077par1	MT138265
2024.004F	Table 4	New taxon	Genus	Avoomyvirus
2024.004F	Table 4	New taxon	Species	Avoomyvirus amagae	Grus japonensis parvo-like hybrid virus cra70par065	MW046450
2024.004F	Table 4	New taxon	Species	Avoomyvirus ibuensis	Phoenicopteridae parvo-like hybrid virus fmg67par029	MW046476
2024.004F	Table 4	New taxon	Species	Avoomyvirus mocensis	Grus japonensis parvo-like hybrid virus cra70par016	MW046453
2024.004F	Table 4	New taxon	Species	Avoomyvirus kifensis	Grus japonensis parvo-like hybrid virus cra70par021	MW046452
2024.004F	Table 4	New taxon	Species	Avoomyvirus mantarae	Phoenicopteridae parvo-like hybrid virus fmg67par025	MW046477
2024.004F	Table 4	New taxon	Species	Avoomyvirus chiwundudzae	Grus japonensis parvo-like hybrid virus wpk139par017	MW046457
2024.004F	Table 4	New taxon	Species	Avoomyvirus kapangae	Trichosanthes kirilowii parvo-like virus pt111-phy-9-plant	MN832449
2024.004F	Table 4	New taxon	Species	Avoomyvirus moengjensis	Parvoviridae sp. fi099par3	OP933681
2024.004F	Table 4	New taxon	Species	Avoomyvirus kulapukae	Parvoviridae sp. hbl169par3	MT138244
2024.004F	Table 4	New taxon	Species	Avoomyvirus tavemmaltae	Luscinia sibilans parvo-like hybrid virus rtr167par08	MW046538
2024.004F	Table 4	New taxon	Species	Avoomyvirus mosidurae	parvo-like hybrid virus UC4 fmg067par1	MT138239
2024.004F	Table 4	New taxon	Species	Avoomyvirus myglensis	Parvoviridae sp. cat223par1	MT138224
2024.004F	Table 4	New taxon	Species	Avoomyvirus tewensis	parvo-like hybrid virus UC4 par076par1	MT138264
2024.004F	Table 4	New taxon	Species	Avoomyvirus qurwarae	Phoenicopterus roseus parvo-like hybrid virus sto73par0370	MW046342
2024.004F	Table 4	New taxon	Species	Avoomyvirus mucegae	Emberiza pusilla parvo-like hybrid virus bun91par06	MW046418
2024.004F	Table 4	New taxon	Species	Avoomyvirus tchamosseurae	parvo-like hybrid virus UC12 bsk136par02	MT138223
2024.004F	Table 4	New taxon	Species	Avoomyvirus tayumensis	parvo-like hybrid virus UC4 rtr167par2	MT138305
2024.004F	Table 4	New taxon	Species	Avoomyvirus meijunae	Psittacidae aveparvovirus fmg67par043	MW046380
2024.004F	Table 4	New taxon	Species	Avoomyvirus kabensis	Grus japonensis parvo-like hybrid virus cra70par044	MW046411
2024.004F	Table 4	New taxon	Species	Avoomyvirus mouchlis	flumine parvovirus 19	OM954003
2024.004F	Table 4	New taxon	Species	Avoomyvirus homensis	Phoenicopteridae parvo-like hybrid virus par083par024	MW046375
2024.004F	Table 4	New taxon	Genus	Swoomyvirus
2024.004F	Table 4	New taxon	Species	Swoomyvirus plijesanensis	Cygnus columbianus parvo-like hybrid virus swn66par02	MW046458
2024.005F	Table 5	Operation	Rank	New taxon name	Exemplar	Accession
2024.005F	Table 5	New taxon	Suborder	Ocovirineae
2024.005F	Table 5	New taxon	Subfamily	Orthopithovirinae
2024.005F	Table 5	New taxon	Family	Hydriviridae
2024.005F	Table 5	New taxon	Genus	Alphahydrivirus
2024.005F	Table 5	New taxon	Species	Alphahydrivirus permafrostis	Siberian hydrivirus MAG1(R_bin116_k1)	OW988864
2024.005F	Table 6	Operation	Rank	Taxon name	Old parent taxon	New parent taxon
2024.005F	Table 6	Move taxon	Family	Pithoviridae	Pimascovirales	Ocovirineae
2024.005F	Table 6	Move taxon	Family	Orpheoviridae	Pimascovirales	Ocovirineae
2024.005F	Table 6	Move taxon	Genus	Alphapithovirus	Pithoviridae	Orthopithovirinae
2024.005F	Table 7	Operation	Rank	New taxon name	Previous taxon name
2024.005F	Table 7	Rename taxon	Species	Alphacedratvirus aljazairmassiliense	Alphacedratvirus aljazairense
2024.005F	Table 7	Rename taxon	Species	Alphacedratvirus francolausannense	Alphacedratvirus franciense
2024.005F	Table 8	Operation	Old Rank (Name)	New rank (name)
2024.005F	Table 8	Demote taxon	Family (Cedratviridae)	Subfamily (Orthocedratvirinae)
2024.006F	Table 9	Operation	Rank	New taxon name	Exemplar	Accession
2024.006F	Table 9	New taxon	Genus	Unirnavirus
2024.006F	Table 9	New taxon	Species	Unirnavirus aldianthicolae	Alternaria dianthicola dsRNA virus 1	MT241326
2024.006F	Table 9	New taxon	Species	Unirnavirus allongipei	Alternaria longipes non-segmented mycovirus 1	KJ817371
2024.006F	Table 9	New taxon	Species	Unirnavirus aspergilli	Aspergillus lentulus non-segmented dsRNA virus 1	LC553704
2024.006F	Table 9	New taxon	Species	Unirnavirus beauveriae	Beauveria bassiana non-segmented RNA virus 1	LN610699
2024.006F	Table 9	New taxon	Species	Unirnavirus cogleosporioidei	Colletotrichum gloeosporioides RNA virus 1	ON887156
2024.006F	Table 9	New taxon	Species	Unirnavirus cohigginsiani	Colletotrichum higginsianum non-segmented dsRNA virus 1	KM923925
2024.006F	Table 9	New taxon	Species	Unirnavirus combuense	Combu double-strand RNA mycovirus	MH990637
2024.006F	Table 9	New taxon	Species	Unirnavirus fusarii	Fusarium culmorum virus 1	MN187541
2024.006F	Table 9	New taxon	Species	Unirnavirus pripenicillii	Penicillium janczewskii Beauveria bassiana-like virus 1	KT601106
2024.006F	Table 9	New taxon	Species	Unirnavirus prustilaginoideae	Ustilaginoidea virens unassigned RNA virus HNND 1	KR106133
2024.006F	Table 9	New taxon	Species	Unirnavirus secupenicillii	Penicillium citrinum non-segmented RNA virus 1	OP103962
2024.006F	Table 9	New taxon	Species	Unirnavirus secustilaginoideae	Ustilaginoidea virens RNA virus M-A	ON791647
2024.006F	Table 9	New taxon	Species	Unirnavirus trichodermae	Trichoderma harzianum mycovirus 1	MH155602
2024.007F	Table 10	Operation	Rank	New taxon name	Exemplar	Accession
2024.007F	Table 10	New taxon	Family	Mycoalphaviridae
2024.007F	Table 10	New taxon	Genus	Alphasclernavirus
2024.007F	Table 10	New taxon	Species	Alphasclernavirus alphasclerotiniae	Sclerotinia sclerotiorum mycoalphavirus virus 1	MT706025
2024.007F	Table 10	New taxon	Species	Alphasclernavirus betasclerotiniae	Sclerotinia sclerotiorum RNA virus L	EU779934
2024.007F	Table 10	New taxon	Genus	Betasclernavirus
2024.007F	Table 10	New taxon	Species	Betasclernavirus alphafusarii	Fusarium graminearum alphavirus-like virus 1	MN400076
2024.007F	Table 10	New taxon	Species	Betasclernavirus botrytidis	Botrytis cinerea alpha-like virus 1	MN625250
2024.007F	Table 10	New taxon	Species	Betasclernavirus betafusarii	Fusarium sacchari alphavirus-like virus 1	MN295968
2024.007F	Table 10	New taxon	Species	Betasclernavirus betasclerotii	Sclerotiumrolfsiialphavirus-likevirus1	MH766488
2024.007F	Table 10	New taxon	Species	Betasclernavirus alphasclerotii	Sclerotiumrolfsiialphavirus-likevirus3	MH766490
2024.008F	Table 11	Operation	Rank	New taxon name	Exemplar	Accession
2024.008F	Table 11	New taxon	Class	Orpoviricetes
2024.008F	Table 11	New taxon	Order	Formycovirales
2024.008F	Table 11	New taxon	Family	Gammaormycoviridae
2024.008F	Table 11	New taxon	Genus	Hormycovirus
2024.008F	Table 11	New taxon	Species	Hormycovirus hortiboleti	Hortiboletus rubellus ormycovirus 1	RNA1: PP260025; RNA2: PP260026
2024.008F	Table 11	New taxon	Genus	Tormycovirus
2024.008F	Table 11	New taxon	Species	Tormycovirus erysiphe	Erysiphe lesion associated ormycovirus 4	RNA1:OM272933; RNA2: OM272934
2024.008F	Table 11	New taxon	Species	Tormycovirus thrichodermae	Trichoderma tomentosum ormycovirus 1	RNA1: OQ463855; RNA2: OQ463856
2024.008F	Table 11	New taxon	Species	Tormycovirus fusarii	Fusarium graminearum ormycovirus 1	RNA1: PP658032; RNA2: PP658033
2024.008F	Table 11	New taxon	Species	Tormycovirus unplasmoparae	downy mildew lesion associated ormycovirus 4	RNA1: OM272935; RNA2: OM272936
2024.008F	Table 11	New taxon	Species	Tormycovirus duaplasmoparae	downy mildew lesion associated ormycovirus 5	RNA1: OM272937; RNA2: OM272938
2024.008F	Table 11	New taxon	Family	Betaormycoviridae
2024.008F	Table 11	New taxon	Genus	Vormycovirus
2024.008F	Table 11	New taxon	Species	Vormycovirus unerysiphe	Erysiphe lesion associated ormycovirus 2	RNA1: OM272931; RNA2: OM272932
2024.008F	Table 11	New taxon	Species	Vormycovirus duerysiphe	Erysiphe lesion associated ormycovirus 3	RNA1: OM363731; RNA2: OM363732
2024.008F	Table 11	New taxon	Species	Vormycovirus plasmoparae	downy mildew lesion associated ormycovirus 3	RNA1: OM363729; RNA2: OM363730
2024.008F	Table 11	New taxon	Species	Vormycovirus verticilli	Verticillium dahliae ormycovirus 2	RNA1: OR734292; RNA2: OR734293
2024.008F	Table 11	New taxon	Species	Vormycovirus ophiocordyceps	Ophiocordyceps sinensis ormycovirus 1	RNA1: PP623130; RNA2: PP623131
2024.008F	Table 11	New taxon	Genus	Stormycovirus
2024.008F	Table 11	New taxon	Species	Stormycovirus starmellariae	Starmerella bacillaris ormycovirus 1	RNA1: OM272929; RNA2: OM272930
2024.008F	Table 11	New taxon	Species	Stormycovirus alariae	Alaria esculenta RNA virus 1	RNA1: PP793779; RNA2: PP793780
2024.008F	Table 11	New taxon	Order	Bormycovirales
2024.008F	Table 11	New taxon	Family	Alphaormycoviridae
2024.008F	Table 11	New taxon	Genus	Phormycovirus
2024.008F	Table 11	New taxon	Species	Phormycovirus phytophthorae	Phytophthora cinnamomi ormycovirus 7-5	RNA1: PP891879; RNA2: PP891862
2024.008F	Table 11	New taxon	Species	Phormycovirus unphytophthorae	Phytophthora cinnamomi ormycovirus 4-1	RNA1: PP891842; RNA2: PP891839
2024.008F	Table 11	New taxon	Species	Phormycovirus duphytophthorae	Phytophthora cinnamomi ormycovirus 5-2	RNA1: PP891849; RNA2: PP891846
2024.008F	Table 11	New taxon	Species	Phormycovirus trephytophthorae	Phytophthora cinnamomi ormycovirus 6-4	RNA1: PP891858; RNA2: PP891851
2024.008F	Table 11	New taxon	Species	Phormycovirus quaphytophthorae	Phytophthora cinnamomi ormycovirus 11-3	RNA1: PP891940; RNA2: PP891934
2024.008F	Table 11	New taxon	Species	Phormycovirus plasmoparae	downy mildew lesion associated ormycovirus 2	RNA1: OM262448; RNA2: PP940184
2024.008F	Table 11	New taxon	Genus	Dormycovirus
2024.008F	Table 11	New taxon	Species	Dormycovirus erysiphe	Erysiphe lesion associated ormycovirus 1	RNA1: OM272927; RNA2: OM272928
2024.008F	Table 11	New taxon	Species	Dormycovirus plasmoparae	downy mildew lesion associated ormycovirus 1	RNA1: OM363727; RNA2: OM363728
2024.008F	Table 11	New taxon	Species	Dormycovirus phytophthorae	Phytophthora cinnamomi ormycovirus 9-16	RNA1: PP891926; RNA2: PP891910
2024.008F	Table 11	New taxon	Family	Deltanormycoviridae
2024.008F	Table 11	New taxon	Genus	Bormycovirus
2024.008F	Table 11	New taxon	Species	Bormycovirus verticilli	Verticillium dahliae ormycovirus 1	RNA1: OR734290; RNA2: OR734291
2024.008F	Table 11	New taxon	Species	Bormycovirus unphytophthorae	Phytophthora cinnamomi ormycovirus 1-1	RNA1: PP891751; RNA2: PP891713
2024.008F	Table 11	New taxon	Species	Bormycovirus duphytophthorae	Phytophthora cinnamomi ormycovirus 2-25	RNA1: PP891801; RNA2: PP891774
2024.008F	Table 11	New taxon	Species	Bormycovirus trephytophthorae	Phytophthora cinnamomi ormycovirus 3-7	RNA1: PP891825; RNA2: PP891808

## Sheet: F supp_info_tab_4
2024.004F	Table 4	Operation	Rank	New taxon name	Exemplar	Accession
2024.004F	Table 4	New taxon	Order	Lineavirales
2024.004F	Table 4	New taxon	Family	Oomyviridae
2024.004F	Table 4	New taxon	Genus	Nicoomyvirus
2024.004F	Table 4	New taxon	Species	Nicoomyvirus moldensis	parvovirus NIH-CQV	KC617868
2024.004F	Table 4	New taxon	Species	Nicoomyvirus muffae	Pavo cristatus parvo-like hybrid virus	MW046350
2024.004F	Table 4	New taxon	Species	Nicoomyvirus peneszensis	Grus japonensis parvo-like hybrid virus	MW046412
2024.004F	Table 4	New taxon	Species	Nicoomyvirus svampae	Parvoviridae Dogfe235C3	OQ198162
2024.004F	Table 4	New taxon	Species	Nicoomyvirus mohonsis	Phoenicopteridae parvo-like hybrid virus fmg67par088	MW046474
2024.004F	Table 4	New taxon	Species	Nicoomyvirus schimmelae	Phoenicopteridae parvo-like hybrid virus fmg67par08	MW046479
2024.004F	Table 4	New taxon	Species	Nicoomyvirus moisissurensis	Phoenicopteridae parvo-like hybrid virus fmg67par012	MW046478
2024.004F	Table 4	New taxon	Species	Nicoomyvirus hallitusensis	Trichosanthes kirilowii parvo-like virus pt111-den-2	MN832448
2024.004F	Table 4	New taxon	Species	Nicoomyvirus beschimmelingae	parvo-like hybrid virus UC4 hbl169par4	MT138245
2024.004F	Table 4	New taxon	Species	Nicoomyvirus moegelae	parvo-like hybrid virus UC4 swa066par1	MT138308
2024.004F	Table 4	New taxon	Species	Nicoomyvirus plesenae	Parvoviridae Dogfe318C1	OQ198160
2024.004F	Table 4	New taxon	Species	Nicoomyvirus simensis	Phoenicopteridae parvo-like hybrid virus fmg67par02	MW046481
2024.004F	Table 4	New taxon	Species	Nicoomyvirus bolorensis	Forsythia suspensa parvo-like virus	MN832445
2024.004F	Table 4	New taxon	Species	Nicoomyvirus floridurae	parvo-like hybrid virus UC4 pst217par01	MT138298
2024.004F	Table 4	New taxon	Species	Nicoomyvirus llwydnae	Forsythia suspensa parvo-like virus	MN832444
2024.004F	Table 4	New taxon	Species	Nicoomyvirus lizumae	parvo-like hybrid virus UC4 par077par1	MT138265
2024.004F	Table 4	New taxon	Genus	Avoomyvirus
2024.004F	Table 4	New taxon	Species	Avoomyvirus amagae	Grus japonensis parvo-like hybrid virus cra70par065	MW046450
2024.004F	Table 4	New taxon	Species	Avoomyvirus ibuensis	Phoenicopteridae parvo-like hybrid virus fmg67par029	MW046476
2024.004F	Table 4	New taxon	Species	Avoomyvirus mocensis	Grus japonensis parvo-like hybrid virus cra70par016	MW046453
2024.004F	Table 4	New taxon	Species	Avoomyvirus kifensis	Grus japonensis parvo-like hybrid virus cra70par021	MW046452
2024.004F	Table 4	New taxon	Species	Avoomyvirus mantarae	Phoenicopteridae parvo-like hybrid virus fmg67par025	MW046477
2024.004F	Table 4	New taxon	Species	Avoomyvirus chiwundudzae	Grus japonensis parvo-like hybrid virus wpk139par017	MW046457
2024.004F	Table 4	New taxon	Species	Avoomyvirus kapangae	Trichosanthes kirilowii parvo-like virus pt111-phy-9-plant	MN832449
2024.004F	Table 4	New taxon	Species	Avoomyvirus moengjensis	Parvoviridae sp. fi099par3	OP933681
2024.004F	Table 4	New taxon	Species	Avoomyvirus kulapukae	Parvoviridae sp. hbl169par3	MT138244
2024.004F	Table 4	New taxon	Species	Avoomyvirus tavemmaltae	Luscinia sibilans parvo-like hybrid virus rtr167par08	MW046538
2024.004F	Table 4	New taxon	Species	Avoomyvirus mosidurae	parvo-like hybrid virus UC4 fmg067par1	MT138239
2024.004F	Table 4	New taxon	Species	Avoomyvirus myglensis	Parvoviridae sp. cat223par1	MT138224
2024.004F	Table 4	New taxon	Species	Avoomyvirus tewensis	parvo-like hybrid virus UC4 par076par1	MT138264
2024.004F	Table 4	New taxon	Species	Avoomyvirus qurwarae	Phoenicopterus roseus parvo-like hybrid virus sto73par0370	MW046342
2024.004F	Table 4	New taxon	Species	Avoomyvirus mucegae	Emberiza pusilla parvo-like hybrid virus bun91par06	MW046418
2024.004F	Table 4	New taxon	Species	Avoomyvirus tchamosseurae	parvo-like hybrid virus UC12 bsk136par02	MT138223
2024.004F	Table 4	New taxon	Species	Avoomyvirus tayumensis	parvo-like hybrid virus UC4 rtr167par2	MT138305
2024.004F	Table 4	New taxon	Species	Avoomyvirus meijunae	Psittacidae aveparvovirus fmg67par043	MW046380
2024.004F	Table 4	New taxon	Species	Avoomyvirus kabensis	Grus japonensis parvo-like hybrid virus cra70par044	MW046411
2024.004F	Table 4	New taxon	Species	Avoomyvirus mouchlis	flumine parvovirus 19	OM954003
2024.004F	Table 4	New taxon	Species	Avoomyvirus homensis	Phoenicopteridae parvo-like hybrid virus par083par024	MW046375
2024.004F	Table 4	New taxon	Genus	Swoomyvirus
2024.004F	Table 4	New taxon	Species	Swoomyvirus plijesanensis	Cygnus columbianus parvo-like hybrid virus swn66par02	MW046458
